# Supplementary material for: Prenatal Tympanic Ring Anomaly Without Microtia: A Subtle Clue Toward Severe Early‐Onset Monogenic Disorders
Source: Prenat Diagn. 2026 Mar 25;46(7):1096–103. doi: 10.1002/pd.70131 (PMC13255157; doi:10.1002/pd.70131)
Supplement: Supplementary file 1 — Table S1: Measurement details of 200 tympanic rings (100 left and 100 right) from 100 fetuses. [file PD-46-1096-s001.xlsx]

## Sheet: Raw data for nomogram
Supplementary Table 1. Measurement details of 200 tympanic rings (100 left and 100 right) from 100 fetuses
Case id	GA	Transverse diameter		Height	unit
81-left	20 weeks	8.7	X	5.5	mm
68-left	20 weeks	10.3	X	6.3	mm
95-left	20 weeks	9.2	X	6.2	mm
81-Right	20 weeks	9	X	5.7	mm
68-Right	20 weeks	10.3	X	6.4	mm
95-Right	20 weeks	10.1	X	6.5	mm
34-left	20 weeks and 1 day	8.9	X	5.4	mm
49-left	20 weeks and 1 day	9.5	X	6.3	mm
84-left	20 weeks and 1 day	10	X	6.4	mm
37-left	20 weeks and 1 day	10.4	X	5.8	mm
96-left	20 weeks and 1 day	10.9	X	6.1	mm
34-Right	20 weeks and 1 day	9.7	X	5.8	mm
49-Right	20 weeks and 1 day	10.4	X	6.4	mm
84-Right	20 weeks and 1 day	10.6	X	6.8	mm
37-Right	20 weeks and 1 day	10.3	X	6.3	mm
96-Right	20 weeks and 1 day	10.9	X	7.1	mm
71-left	20 weeks and 2 days	8.6	X	5.7	mm
16-left	20 weeks and 2 days	8.9	X	6.1	mm
40-left	20 weeks and 2 days	9.1	X	5.7	mm
19-left	20 weeks and 2 days	9.5	X	6.6	mm
75-left	20 weeks and 2 days	9.6	X	6	mm
77-left	20 weeks and 2 days	9.6	X	6.2	mm
4-left	20 weeks and 2 days	9.7	X	7.1	mm
52-left	20 weeks and 2 days	9.7	X	6.2	mm
73-left	20 weeks and 2 days	9.7	X	6.4	mm
90-left	20 weeks and 2 days	10	X	5.7	mm
82-left	20 weeks and 2 days	10.2	X	6.7	mm
89-left	20 weeks and 2 days	10.2	X	6.3	mm
39-left	20 weeks and 2 days	10.3	X	7.3	mm
60-left	20 weeks and 2 days	10.3	X	5.4	mm
83-left	20 weeks and 2 days	10.3	X	6.2	mm
36-left	20 weeks and 2 days	11.1	X	6.1	mm
88-left	20 weeks and 2 days	11.4	X	6.6	mm
71-Right	20 weeks and 2 days	9.5	X	6	mm
16-Right	20 weeks and 2 days	9.4	X	6.3	mm
40-Right	20 weeks and 2 days	8.9	X	6.1	mm
19-Right	20 weeks and 2 days	9.4	X	6.2	mm
75-Right	20 weeks and 2 days	9.2	X	5.8	mm
77-Right	20 weeks and 2 days	9.5	X	6.4	mm
4-Right	20 weeks and 2 days	9.4	X	6.3	mm
52-Right	20 weeks and 2 days	10.4	X	6.7	mm
73-Right	20 weeks and 2 days	10.1	X	6.2	mm
90-Right	20 weeks and 2 days	9.6	X	5.7	mm
82-Right	20 weeks and 2 days	9.1	X	6.6	mm
89-Right	20 weeks and 2 days	9.2	X	6.5	mm
39-Right	20 weeks and 2 days	10.2	X	6	mm
60-Right	20 weeks and 2 days	10.3	X	5.5	mm
83-Right	20 weeks and 2 days	10	X	6.8	mm
36-Right	20 weeks and 2 days	10.1	X	6.2	mm
88-Right	20 weeks and 2 days	10.9	X	6.2	mm
1-left	20 weeks and 3 days	9.6	X	6.1	mm
79-left	20 weeks and 3 days	8.7	X	6.1	mm
20-left	20 weeks and 3 days	8.8	X	7.2	mm
54-left	20 weeks and 3 days	9	X	6.8	mm
59-left	20 weeks and 3 days	9	X	6	mm
99-left	20 weeks and 3 days	9.2	X	6.3	mm
32-left	20 weeks and 3 days	9.3	X	6.4	mm
57-left	20 weeks and 3 days	9.3	X	6	mm
18-left	20 weeks and 3 days	9.4	X	6.3	mm
23-left	20 weeks and 3 days	9.4	X	6.1	mm
97-left	20 weeks and 3 days	9.4	X	6	mm
44-left	20 weeks and 3 days	9.7	X	5.7	mm
61-left	20 weeks and 3 days	9.7	X	7.2	mm
64-left	20 weeks and 3 days	9.7	X	6.4	mm
58-left	20 weeks and 3 days	9.8	X	6.1	mm
91-left	20 weeks and 3 days	9.8	X	6.7	mm
94-left	20 weeks and 3 days	9.8	X	6	mm
8-left	20 weeks and 3 days	10.1	X	6.5	mm
31-left	20 weeks and 3 days	10.3	X	5.7	mm
27-left	20 weeks and 3 days	10.5	X	6.4	mm
86-left	20 weeks and 3 days	10.5	X	6.6	mm
10-left	20 weeks and 3 days	10.7	X	7	mm
1-Right	20 weeks and 3 days	9.6	X	6.3	mm
79-Right	20 weeks and 3 days	9.7	X	6.7	mm
20-Right	20 weeks and 3 days	9	X	6.5	mm
54-Right	20 weeks and 3 days	9.4	X	6.1	mm
59-Right	20 weeks and 3 days	8.9	X	5.8	mm
99-Right	20 weeks and 3 days	9.7	X	6.2	mm
32-Right	20 weeks and 3 days	9.3	X	6.2	mm
57-Right	20 weeks and 3 days	9.7	X	6.5	mm
18-Right	20 weeks and 3 days	9.2	X	6.5	mm
23-Right	20 weeks and 3 days	10.4	X	6.1	mm
97-Right	20 weeks and 3 days	8.6	X	5.7	mm
44-Right	20 weeks and 3 days	8.9	X	5.5	mm
61-Right	20 weeks and 3 days	9.3	X	6.4	mm
64-Right	20 weeks and 3 days	9.3	X	6.8	mm
58-Right	20 weeks and 3 days	10.7	X	6.2	mm
91-Right	20 weeks and 3 days	8.8	X	5.7	mm
94-Right	20 weeks and 3 days	9.3	X	6.2	mm
8-Right	20 weeks and 3 days	10.3	X	6.5	mm
31-Right	20 weeks and 3 days	9.9	X	6.5	mm
27-Right	20 weeks and 3 days	9.9	X	7.5	mm
86-Right	20 weeks and 3 days	9.6	X	6.6	mm
10-Right	20 weeks and 3 days	9.7	X	6.9	mm
42-left	20 weeks and 4 days	8.6	X	6.2	mm
80-left	20 weeks and 4 days	8.9	X	5.5	mm
65-left	20 weeks and 4 days	9	X	6.8	mm
30-left	20 weeks and 4 days	9.1	X	6	mm
55-left	20 weeks and 4 days	9.1	X	6.2	mm
67-left	20 weeks and 4 days	9.2	X	5.9	mm
22-left	20 weeks and 4 days	9.4	X	6	mm
12-left	20 weeks and 4 days	9.5	X	6.4	mm
24-left	20 weeks and 4 days	9.5	X	6.5	mm
13-left	20 weeks and 4 days	9.6	X	7.3	mm
66-left	20 weeks and 4 days	9.6	X	6.4	mm
33-left	20 weeks and 4 days	9.7	X	6.2	mm
51-left	20 weeks and 4 days	9.7	X	6.7	mm
45-left	20 weeks and 4 days	9.9	X	5.9	mm
76-left	20 weeks and 4 days	9.9	X	5.7	mm
92-left	20 weeks and 4 days	10	X	6.6	mm
98-left	20 weeks and 4 days	10	X	6.4	mm
53-left	20 weeks and 4 days	10.5	X	7.3	mm
21-left	20 weeks and 4 days	10.9	X	7.1	mm
42-Right	20 weeks and 4 days	8.2	X	5.9	mm
80-Right	20 weeks and 4 days	9.1	X	5.6	mm
65-Right	20 weeks and 4 days	9.4	X	6.5	mm
30-Right	20 weeks and 4 days	10.2	X	6.4	mm
55-Right	20 weeks and 4 days	9.6	X	6.8	mm
67-Right	20 weeks and 4 days	8.3	X	6.4	mm
22-Right	20 weeks and 4 days	9.8	X	6.3	mm
12-Right	20 weeks and 4 days	9.6	X	6	mm
24-Right	20 weeks and 4 days	9.3	X	6.7	mm
13-Right	20 weeks and 4 days	9.4	X	6.3	mm
66-Right	20 weeks and 4 days	10	X	6.9	mm
33-Right	20 weeks and 4 days	9.5	X	6.4	mm
51-Right	20 weeks and 4 days	9.5	X	7.1	mm
45-Right	20 weeks and 4 days	9.6	X	6.2	mm
76-Right	20 weeks and 4 days	8.9	X	6.1	mm
92-Right	20 weeks and 4 days	9.7	X	6.7	mm
98-Right	20 weeks and 4 days	10.2	X	6.7	mm
53-Right	20 weeks and 4 days	10.1	X	6.5	mm
21-Right	20 weeks and 4 days	9.9	X	6.4	mm
28-left	20 weeks and 5 days	9	X	6.1	mm
72-left	20 weeks and 5 days	9	X	6.1	mm
29-left	20 weeks and 5 days	9.1	X	6.4	mm
38-left	20 weeks and 5 days	9.2	X	6.5	mm
93-left	20 weeks and 5 days	9.2	X	5.5	mm
48-left	20 weeks and 5 days	9.3	X	6.3	mm
41-left	20 weeks and 5 days	9.5	X	6.4	mm
69-left	20 weeks and 5 days	9.5	X	6.6	mm
3-left	20 weeks and 5 days	9.7	X	6.4	mm
6-left	20 weeks and 5 days	9.7	X	7.1	mm
9-left	20 weeks and 5 days	9.7	X	6.6	mm
14-left	20 weeks and 5 days	9.7	X	6.8	mm
35-left	20 weeks and 5 days	9.7	X	6.6	mm
63-left	20 weeks and 5 days	9.8	X	6.7	mm
7-left	20 weeks and 5 days	9.9	X	6.8	mm
17-left	20 weeks and 5 days	9.9	X	6.5	mm
70-left	20 weeks and 5 days	9.9	X	6.5	mm
5-left	20 weeks and 5 days	10	X	6.3	mm
78-left	20 weeks and 5 days	10	X	6.5	mm
50-left	20 weeks and 5 days	10.2	X	6.7	mm
87-left	20 weeks and 5 days	10.7	X	5.9	mm
100-left	20 weeks and 5 days	10.7	X	6.7	mm
28-Right	20 weeks and 5 days	9	X	6	mm
72-Right	20 weeks and 5 days	9.6	X	6.4	mm
29-Right	20 weeks and 5 days	9.89	X	6.7	mm
38-Right	20 weeks and 5 days	9.7	X	6.5	mm
93-Right	20 weeks and 5 days	9.5	X	5.7	mm
48-Right	20 weeks and 5 days	9.3	X	6.1	mm
41-Right	20 weeks and 5 days	9.6	X	5.8	mm
69-Right	20 weeks and 5 days	9.3	X	6.2	mm
3-Right	20 weeks and 5 days	9.9	X	6.4	mm
6-Right	20 weeks and 5 days	9.9	X	6.6	mm
9-Right	20 weeks and 5 days	10.4	X	6.2	mm
14-Right	20 weeks and 5 days	9.4	X	7	mm
35-Right	20 weeks and 5 days	8.9	X	6.5	mm
63-Right	20 weeks and 5 days	10	X	6.4	mm
7-Right	20 weeks and 5 days	9.5	X	6.9	mm
17-Right	20 weeks and 5 days	10.1	X	6.6	mm
70-Right	20 weeks and 5 days	10.3	X	6.7	mm
5-Right	20 weeks and 5 days	9.6	X	5.9	mm
78-Right	20 weeks and 5 days	10.6	X	6.5	mm
50-Right	20 weeks and 5 days	10.3	X	6.5	mm
87-Right	20 weeks and 5 days	9.5	X	6.2	mm
100-Right	20 weeks and 5 days	10.8	X	6.3	mm
25-left	20 weeks and 6 days	8.8	X	6.4	mm
2-left	20 weeks and 6 days	8.9	X	6.4	mm
26-left	20 weeks and 6 days	8.9	X	6.2	mm
47-left	20 weeks and 6 days	9.2	X	5.7	mm
56-left	20 weeks and 6 days	9.3	X	6	mm
74-left	20 weeks and 6 days	9.5	X	6.6	mm
62-left	20 weeks and 6 days	9.7	X	6.7	mm
11-left	20 weeks and 6 days	9.8	X	6.5	mm
46-left	20 weeks and 6 days	10.4	X	6.1	mm
15-left	20 weeks and 6 days	10.7	X	6.3	mm
43-left	20 weeks and 6 days	10.7	X	6.2	mm
85-left	20 weeks and 6 days	10.7	X	7.2	mm
25-Right	20 weeks and 6 days	8.5	X	5.6	mm
2-Right	20 weeks and 6 days	9	X	6.5	mm
26-Right	20 weeks and 6 days	9.1	X	6.1	mm
47-Right	20 weeks and 6 days	9.2	X	6.6	mm
56-Right	20 weeks and 6 days	9.7	X	6.5	mm
74-Right	20 weeks and 6 days	9.7	X	6.8	mm
62-Right	20 weeks and 6 days	9.7	X	6.5	mm
11-Right	20 weeks and 6 days	10.5	X	6.8	mm
46-Right	20 weeks and 6 days	10.1	X	6.5	mm
15-Right	20 weeks and 6 days	10.3	X	6.8	mm
43-Right	20 weeks and 6 days	10.3	X	5.7	mm
85-Right	20 weeks and 6 days	10.3	X	7.1	mm
